# Supplementary material for: Gut microbiota composition in recurrent acute otitis media: a cross-sectional observational study
Source: Folia Microbiol (Praha). 2024 Jun 5;69(6):1363–8. doi: 10.1007/s12223-024-01174-z (PMC11485140; doi:10.1007/s12223-024-01174-z)
Supplement: Supplementary file 1 — Supplementary file1 (XLSX 14 KB) [file 12223_2024_1174_MOESM1_ESM.xlsx]

## Sheet: Info
Article title	Gut Microbiota Composition in Recurrent Acute Otitis Media: A Cross-Sectional Observational Study
Journal	Folia Microbiologica
	Name	Affiliation 1	Affiliation 2
Authors	Andrej Florjan	General hospital Celje, Department of Otorhinolaryngology and Cervicofacial Surgery, Oblakova ulica 5, 3000 Celje, Slovenia
	Maja Rupnik	National Laboratory of Health, Environment and Food, Department for Microbiological Research, Prvomajska ulica 1, 2000 Maribor, Slovenia	University of Maribor, Faculty of Medicine, Department of microbiology, Taborska ulica 8, 2000 Maribor, Slovenia
	Aleksander Mahnic	National Laboratory of Health, Environment and Food, Department for Microbiological Research, Prvomajska ulica 1, 2000 Maribor, Slovenia	University of Maribor, Faculty of Medicine, Department of microbiology, Taborska ulica 8, 2000 Maribor, Slovenia
Corresponding author email	aleksander.mahnic@nlzoh.si

## Sheet: Metadata
ID	Group	Gender - Male/Female	Age - # years	Diabetes in pregnancy - YES/NO	Gestational age at delivery - #	Caesarean delivery - YES/NO	Birth weight - # grams	Exclusive breastfeeding up to - # month	Child attends kindergarten - YES/NO	Family with more than one child -YES/NO	Exposure to domestic animals - YES/NO	Number of ear infections in the past year - #	Number of antibiotic treatments in the past year - #	Open mouth breathing -YES/NO	Condition after removal of pharynx/ tonsils - YES/NO	Probiotics
S001	Case	Male	4	NO	40	NO	3270	13	YES	YES	NO	5	5	NO	NO	Ocasionally
S002	Case	Male	2	NO	40	YES	4500	22	YES	YES	YES	6	6	YES	NO	NO
S003	Case	Male	1	YES	36	NO	3850	18	YES	YES	NO	3	3	NO	NO	NO
S004	Case	Male	2	NO	40	YES	3440	14	YES	YES	NO	4	4	YES	NO	Ocasionally
S005	Case	Male	2	NO	41	YES	3260	NA	YES	YES	YES	6	6	YES	NO	During antibiotic therapy
S008	Case	Male	2	NO	40	NO	4270	NA	YES	YES	NO	10	10	NO	YES	Ocasionally
S009	Case	Female	1	NO	40	NO	3570	16	YES	YES	NO	8	8	NO	NO	Ocasionally
S010	Case	Male	1	NO	35	YES	2680	3	NO	YES	YES	8	8	NO	NO	Regularly
S012	Case	Male	1	NO	41	NO	3490	2	YES	NO	YES	6	5	NO	NO	During antibiotic therapy
S013	Case	Female	1	NO	40	YES	3970	NA	YES	YES	YES	4	4	NO	NO	Regularly
S014	Case	Female	3	NO	40	NO	3240	6	YES	YES	YES	4	4	YES	NO	During antibiotic therapy
S015	Case	Male	1	NO	39	YES	3740	18	YES	YES	YES	7	7	NO	NO	Ocasionally
S016	Case	Female	2	NO	38	NO	2990	7	YES	NO	YES	6	6	NO	NO	Regularly
S017	Case	Female	2	NO	40	NO	3920	5	YES	YES	YES	3	3	NO	NO	During antibiotic therapy
S018	Case	Male	1	NO	41	YES	3660	6	YES	NO	YES	4	4	NO	NO	NO
S019	Case	Female	2	NO	41	NO	3690	9	YES	YES	NO	5	5	NO	YES	During antibiotic therapy
S021	Control	Female	1	NO	39	NO	4020	16	NO	NO	NO	0	0	NO	NO	NO
S023	Control	Female	0	YES	37	NO	NA	8	NO	NO	NO	0	0	NO	NO	NO
S026	Control	Male	2	YES	38	NO	2820	11	YES	NO	YES	0	0	NO	NO	Ocasionally
S027	Control	Female	2	NO	37	NO	2800	5	NO	NO	YES	0	0	NO	NO	Regularly
S028	Control	Female	2	NO	39	NO	3290	6	YES	NO	YES	2	2	NO	NO	Ocasionally
S032	Control	Male	1	NO	40	NO	NA	8	YES	YES	NO	0	0	NO	NO	Ocasionally
S033	Control	Male	1	NO	40	NO	3460	11	YES	YES	NO	0	0	YES	NO	Ocasionally
S035	Control	Female	2	NO	NA	YES	NA	12	YES	NO	NO	0	0	NO	NO	NO
S036	Control	Female	2	NO	NA	YES	NA	11	YES	YES	YES	0	0	YES	NO	Ocasionally
S038	Control	Male	2	NO	38	NO	3350	22	YES	NO	NO	0	0	NO	NO	Ocasionally
S040	Control	Female	1	NO	40	YES	3430	5	YES	NO	NO	0	0	NO	NO	Ocasionally
S043	Control	Male	1	YES	40	NO	3550	4	YES	NO	YES	0	0	NO	NO	Ocasionally
S044	Control	Male	3	NO	39	NO	3700	13	YES	YES	YES	0	0	NO	NO	Ocasionally
S045	Control	Female	2	NO	39	NO	3310	12	YES	NO	YES	0	1	NO	NO	Ocasionally
S047	Control	Male	1	NO	36	NO	3130	15	YES	YES	YES	0	0	NO	NO	NO
S048	Control	Female	1	NO	37	NO	2020	8	YES	NO	YES	0	0	NO	NO	NO
S050	Control	Male	1	NO	41	NO	3850	18	YES	YES	NO	0	0	NO	NO	NO
S051	Control	Male	3	NO	40	YES	4430	9	YES	YES	YES	0	1	NO	NO	Ocasionally
S052	Control	Male	3	NO	39	NO	3410	6	YES	YES	YES	0	0	NO	NO	Ocasionally
